# Supplementary material for: Dissemination of Fusarium proliferatum by mealworm beetle Tenebrio molitor
Source: PLoS One. 2018 Sep 27;13(9):e0204602. doi: 10.1371/journal.pone.0204602 (PMC6160125; doi:10.1371/journal.pone.0204602)
Supplement: S1 Table — (ZIP) [file pone.0204602.s001.zip]

Archive with 10 entries (7 files):
- S1_Table/
- S1_Table/2014_02_24 A Cfu in beetles excreta.xlsx
- __MACOSX/
- __MACOSX/S1_Table/
- __MACOSX/S1_Table/._2014_02_24 A Cfu in beetles excreta.xlsx
- S1_Table/2014_02_17 Cfu in beetles excreta.xlsx
- __MACOSX/S1_Table/._2014_02_17 Cfu in beetles excreta.xlsx
- S1_Table/2014_02_24 B Cfu in beetles excreta.xlsx
- __MACOSX/S1_Table/._2014_02_24 B Cfu in beetles excreta.xlsx
- __MACOSX/._S1_Table
