# Supplementary material for: Dissemination of Fusarium proliferatum by mealworm beetle Tenebrio molitor
Source: PLoS One. 2018 Sep 27;13(9):e0204602. doi: 10.1371/journal.pone.0204602 (PMC6160125; doi:10.1371/journal.pone.0204602)
Supplement: S1 Table — (ZIP) [file pone.0204602.s001.zip › S1_Table/2014_02_24 A Cfu in beetles excreta.xlsx]

## Sheet: Original data
24022014 faeces contamination
Fusarium species	1d weight	1d colonies	colonies/mg	5d weight	5d colonies	colonies/mg	10d weight	10d colonies	colonies/mg	15d weight	15d colonies	colonies/mg	20d weight	20d colonies	colonies/mg
Negative	2.03	0	0	1.59	0	0	1.27	0	0	2.25	0	0	1.34	0	0
Negative	2.02	0	0	0.9	0	0	2.08	0	0	1.9	0	0	1.58	0	0
Negative	1.63	0	0	1.49	0	0	1.95	0	0	1.32	0	0	0.92	0	0
Negative	1.14	0	0	1.05	0	0	1.1	0	0	2.22	0	0	1.56	0	0
Negative	0.97	0	0	0.87	0	0	1.43	0	0	2.31	0	0	2.01	0	0
F.avenaceum	1.3	145	111.538	0.99	0	0	1.54	0	0	1.25	0	0	2.31	0	0
F.avenaceum	1.34	158	117.91	2.23	2	0.896861	0.89	0	0	2.11	0	0	1.67	0	0
F.avenaceum	1.25	134	107.2	2.14	0	0	1.78	0	0	1.63	0	0	1.74	0	0
F.avenaceum	1.07	109	101.869	1.27	0	0	1.12	0	0	1.04	0	0	1.55	0	0
F.avenaceum	0.56	73	130.357	2.63	4	1.52091	0.86	0	0	1.53	0	0	0.72	0	0
F.culmorum	3.84	1197	311.719	1.22	67	54.918	1.77	66	37.2881	1.44	30	20.8333	0.94	7	7.44681
F.culmorum	0.67	211	314.925	2.26	89	39.3805	2.13	61	28.6385	2.01	29	14.4279	1.93	10	5.18135
F.culmorum	1.46	488	334.247	2.58	88	34.1085	2.42	40	16.5289	0.95	10	10.5263	1.52	9	5.92105
F.culmorum	3.02	978	323.841	0.35	14	40	1.54	33	21.4286	1.67	21	12.5749	2.37	9	3.79747
F.culmorum	1.23	329	267.48	1.38	61	44.2029	0.89	23	25.8427	1.21	17	14.0496	2.21	15	6.78733
F.poae	1.52	285	187.5	1.45	2	1.37931	2.56	0	0	2.12	0	0	3.01	0	0
F.poae	0.88	178	202.273	2.11	2	0.947867	1.79	0	0	0.93	0	0	2.74	0	0
F.poae	0.84	188	223.81	3.44	5	1.45349	1.84	2	1.08696	1.89	0	0	2.12	0	0
F.poae	1.87	395	211.23	1.97	0	0	2.14	0	0	0.87	0	0	0.92	0	0
F.poae	3.96	949	239.646	1.81	0	0	2.97	0	0	2.72	0	0	1.79	0	0
F.proliferatum	0.53	261	492.453	0.35	32	91.4286	2.17	166	76.4977	1.27	41	32.2835	2.17	21	9.67742
F.proliferatum	0.97	425	438.144	1.26	146	115.873	1.67	93	55.6886	0.93	30	32.2581	3.03	48	15.8416
F.proliferatum	2.46	1176	478.049	2.95	276	93.5593	0.95	45	47.3684	2.48	70	28.2258	1.55	20	12.9032
F.proliferatum	1.74	835	479.885	2.02	197	97.5248	2.75	177	64.3636	2.76	85	30.7971	1.32	23	17.4242
F.proliferatum	1.73	721	416.763	2.3	342	148.696	3.01	268	89.0365	1.86	104	55.914	1.89	40	21.164
B.bassiana	0.52	149	286.538	0	0	0	0	0	0	0	0	0	0	0	0
B.bassiana	1.49	297	199.329	0	0	0	0	0	0	0	0	0	0	0	0
B.bassiana	1.03	258	250.485	0	0	0	0	0	0	0	0	0	0	0	0
B.bassiana	0.56	168	300	0	0	0	0	0	0	0	0	0	0	0	0
B.bassiana	0.89	228	256.18	0	0	0	0	0	0	0	0	0	0	0	0
