# Supplementary material for: Dissemination of Fusarium proliferatum by mealworm beetle Tenebrio molitor
Source: PLoS One. 2018 Sep 27;13(9):e0204602. doi: 10.1371/journal.pone.0204602 (PMC6160125; doi:10.1371/journal.pone.0204602)
Supplement: S1 Table — (ZIP) [file pone.0204602.s001.zip › S1_Table/2014_02_17 Cfu in beetles excreta.xlsx]

## Sheet: Original data
2014_02_17 faeces contamination
Fusarium species	1d weight(mg)	1d colonies	colonies/mg	5d weight (mg)	5d colonies	colonies/mg	10d weight (mg)	10d colonies	colonies/mg	15d weight	15d colonies	colonies/mg	20d weight	20d colonies	colonies/mg
Negative	2.48	0	0	1.08	0	0	1.46	0	0	2.21	0	0	2.43	0	0
Negative	2.51	0	0	2.15	0	0	2.43	0	0	2.41	0	0	0.94	0	0
Negative	3.63	0	0	1.55	0	0	1.09	0	0	2.39	0	0	1.62	0	0
Negative	1.44	0	0	0.35	0	0	1.22	0	0	2.01	0	0	0.78	0	0
Negative	0.52	0	0	1.37	0	0	3.18	0	0	1.75	0	0	1.23	0	0
F.avenaceum	3.12	552	176.923	1.04	0	0	1.04	0	0	1.43	0	0	1.69	0	0
F.avenaceum	2.74	433	158.029	0.68	0	0	2.06	0	0	1.45	0	0	1.66	0	0
F.avenaceum	2.92	435	148.973	1.65	0	0	0.87	0	0	2.77	0	0	2.32	0	0
F.avenaceum	0.59	100	169.492	1.53	0	0	2.57	0	0	1.23	0	0	1.44	0	0
F.avenaceum	3.14	500	159.236	1.66	0	0	2.41	0	0	1.94	0	0	3.53	0	0
F.culmorum	0.69	157	227.536	1.53	43	28.1046	0.79	11	13.9241	1.08	3	2.77778	1.29	0	0
F.culmorum	1.11	204	183.784	2.33	99	42.4893	1.23	47	38.2114	2.69	15	5.57621	2.54	5	1.9685
F.culmorum	2.24	490	218.75	1.42	45	31.6901	1.13	19	16.8142	1.56	6	3.84615	1.93	2	1.03627
F.culmorum	3.32	579	174.398	3.22	111	34.472	1.5	31	20.6667	1.92	4	2.08333	1.8	1	0.555556
F.culmorum	3.69	694	188.076	2.9	57	19.6552	1.81	20	11.0497	2.48	5	2.01613	3.01	5	1.66113
F.poae	1.45	348	240	2.4	0	0	1.32	0	0	1.46	0	0	99.99	0	0
F.poae	2.09	564	269.856	1.92	0	0	2.85	0	0	2.17	0	0	0.72	0	0
F.poae	1.85	504	272.432	2.63	0	0	2.76	0	0	2.37	0	0	2.06	0	0
F.poae	1.15	268	233.043	2.53	0	0	2.5	0	0	1.99	0	0	2.08	0	0
F.poae	1.91	401	209.948	1.87	0	0	1.69	0	0	1.33	0	0	2.23	0	0
F.proliferatum	2.85	758	265.965	0.54	102	188.889	1.69	77	45.5621	1.09	40	36.6972	1.81	18	9.94475
F.proliferatum	3.08	755	245.13	2.1	175	83.3333	1.23	87	70.7317	2.55	36	14.1176	2.62	30	11.4504
F.proliferatum	2.09	588	281.34	1.88	149	79.2553	1.81	94	51.9337	3.17	42	13.2492	3.25	7	2.15385
F.proliferatum	0.79	216	273.418	0.94	78	82.9787	0.98	62	63.2653	0.85	10	11.7647	1.8	6	3.33333
F.proliferatum	3.02	907	300.331	2.34	352	150.427	2.57	269	104.669	2.59	135	52.1236	0.31	8	25.8065
B.bassiana	1.77	368	207.91			#DIV/0!			#DIV/0!			#DIV/0!			#DIV/0!
B.bassiana	3.04	595	195.724			#DIV/0!			#DIV/0!			#DIV/0!			#DIV/0!
B.bassiana	2.07	501	242.029			#DIV/0!			#DIV/0!			#DIV/0!			#DIV/0!
B.bassiana	1.36	305	224.265			#DIV/0!			#DIV/0!			#DIV/0!			#DIV/0!
B.bassiana	1.31	386	294.656			#DIV/0!			#DIV/0!			#DIV/0!			#DIV/0!
