# Supplementary material for: Dissemination of Fusarium proliferatum by mealworm beetle Tenebrio molitor
Source: PLoS One. 2018 Sep 27;13(9):e0204602. doi: 10.1371/journal.pone.0204602 (PMC6160125; doi:10.1371/journal.pone.0204602)
Supplement: S2 Table — (ZIP) [file pone.0204602.s002.zip]

Archive with 10 entries (7 files):
- S2_Table/
- S2_Table/2014_10_28 contaminated grains.xlsx
- __MACOSX/
- __MACOSX/S2_Table/
- __MACOSX/S2_Table/._2014_10_28 contaminated grains.xlsx
- S2_Table/2014_02_17 contaminated grains.xlsx
- __MACOSX/S2_Table/._2014_02_17 contaminated grains.xlsx
- S2_Table/2014_07_03 contaminated grains.xlsx
- __MACOSX/S2_Table/._2014_07_03 contaminated grains.xlsx
- __MACOSX/._S2_Table
