# Supplementary material for: Dissemination of Fusarium proliferatum by mealworm beetle Tenebrio molitor
Source: PLoS One. 2018 Sep 27;13(9):e0204602. doi: 10.1371/journal.pone.0204602 (PMC6160125; doi:10.1371/journal.pone.0204602)
Supplement: S2 Table — (ZIP) [file pone.0204602.s002.zip › S2_Table/2014_10_28 contaminated grains.xlsx]

## Sheet: original
data on 2014_10_28
Fusarium species	Test kernels	1day	5days	10days	15days	20days
Negative	15	1	0	0	1	0
Negative	15	0	1	1	0	0
Negative	15	1	0	1	0	1
Negative	15	1	0	2	1	0
Negative	15	0	0	0	0	0
F.avenaceum	15	14	3	0	0	0
F.avenaceum	15	15	1	0	0	0
F.avenaceum	15	14	2	1	0	0
F.avenaceum	15	13	1	1	1	0
F.avenaceum	15	15	2	0	1	0
F.culmorum	15	15	14	12	10	6
F.culmorum	15	15	15	13	8	5
F.culmorum	15	15	15	11	9	7
F.culmorum	15	15	15	13	11	6
F.culmorum	15	15	13	10	9	6
F.poae	15	8	2	0	1	0
F.poae	15	10	1	0	0	0
F.poae	15	7	2	1	0	0
F.poae	15	9	2	3	0	0
F.poae	15	8	3	1	0	1
F.proliferatum	15	15	15	15	15	15
F.proliferatum	15	15	15	14	15	14
F.proliferatum	15	15	15	15	15	15
F.proliferatum	15	15	15	13	15	15
F.proliferatum	15	15	15	15	15	14
B.bassiana	15	15	0	all the adults are dead
B.bassiana	15	15	0	Within 10 days
B.bassiana	15	15	0
B.bassiana	15	15	0
B.bassiana	15	15	0

## Sheet: percentage
		Contaminated		Contaminated		Contaminated		Contaminated		Contaminated
data on 2014_10_28		grains	Percentage	grains	Percentage	grains	Percentage	grains	Percentage	grains	Percentage
Fusarium species	Test grains	1 day	1 day	5 days	5 days	10 days	10 days	15days	15 days	20days	20days
Negative	15	1	0.0666667	0	0	0	0	1	0.0666667	0	0
Negative	15	0	0	1	0.0666667	1	0.0666667	0	0	0	0
Negative	15	1	0.0666667	0	0	1	0.0666667	0	0	1	0.0666667
Negative	15	1	0.0666667	0	0	2	0.133333	1	0.0666667	0	0
Negative	15	0	0	0	0	0	0	0	0	0	0
F.avenaceum	15	14	0.933333	3	0.2	0	0	0	0	0	0
F.avenaceum	15	15	1	1	0.0666667	0	0	0	0	0	0
F.avenaceum	15	14	0.933333	2	0.133333	1	0.0666667	0	0	0	0
F.avenaceum	15	13	0.866667	1	0.0666667	1	0.0666667	1	0.0666667	0	0
F.avenaceum	15	15	1	2	0.133333	0	0	1	0.0666667	0	0
F.culmorum	15	15	1	14	0.933333	12	0.8	10	0.666667	6	0.4
F.culmorum	15	15	1	15	1	13	0.866667	8	0.533333	5	0.333333
F.culmorum	15	15	1	15	1	11	0.733333	9	0.6	7	0.466667
F.culmorum	15	15	1	15	1	13	0.866667	11	0.733333	6	0.4
F.culmorum	15	15	1	13	0.866667	10	0.666667	9	0.6	6	0.4
F.poae	15	8	0.533333	2	0.133333	0	0	1	0.0666667	0	0
F.poae	15	10	0.666667	1	0.0666667	0	0	0	0	0	0
F.poae	15	7	0.466667	2	0.133333	1	0.0666667	0	0	0	0
F.poae	15	9	0.6	2	0.133333	3	0.2	0	0	0	0
F.poae	15	8	0.533333	3	0.2	1	0.0666667	0	0	1	0.0666667
F.proliferatum	15	15	1	15	1	15	1	15	1	15	1
F.proliferatum	15	15	1	15	1	14	0.933333	15	1	14	0.933333
F.proliferatum	15	15	1	15	1	15	1	15	1	15	1
F.proliferatum	15	15	1	15	1	13	0.866667	15	1	15	1
F.proliferatum	15	15	1	15	1	15	1	15	1	14	0.933333
B.bassiana	15	15	1	0	0	all the adults are dead	#VALUE!		0		0
B.bassiana	15	15	1	0	0	after 5 days	#VALUE!		0		0
B.bassiana	15	15	1	0	0		0		0		0
B.bassiana	15	15	1	0	0		0		0		0
B.bassiana	15	15	1	0	0		0		0		0
