# Supplementary material for: Dissemination of Fusarium proliferatum by mealworm beetle Tenebrio molitor
Source: PLoS One. 2018 Sep 27;13(9):e0204602. doi: 10.1371/journal.pone.0204602 (PMC6160125; doi:10.1371/journal.pone.0204602)
Supplement: S2 Table — (ZIP) [file pone.0204602.s002.zip › S2_Table/2014_02_17 contaminated grains.xlsx]

## Sheet: original
2014_02_17 data		Contaminated grains	Contaminated grains	Contaminated grains	Contaminated grains	Contaminated grains
Fusarium species	Test grains	1day	5days	10days	15days	20days
Negative	15	0	0	0	0	0
Negative	15	0	0	0	0	0
Negative	15	0	0	0	0	1
Negative	15	0	0	0	0	0
Negative	15	0	0	0	0	0
F.avenaceum	15	14	3	0	0	0
F.avenaceum	15	15	1	0	0	0
F.avenaceum	15	14	2	1	0	0
F.avenaceum	15	13	1	1	1	0
F.avenaceum	15	15	2	0	1	0
F.culmorum	15	15	14	12	10	6
F.culmorum	15	15	15	13	8	5
F.culmorum	15	15	15	11	9	7
F.culmorum	15	15	15	13	11	6
F.culmorum	15	15	13	10	9	6
F.poae	15	8	2	0	1	0
F.poae	15	10	1	0	0	0
F.poae	15	7	2	1	0	0
F.poae	15	9	2	3	0	0
F.poae	15	8	3	1	0	1
F.proliferatum	15	15	15	15	15	15
F.proliferatum	15	15	15	14	15	14
F.proliferatum	15	15	15	15	15	15
F.proliferatum	15	15	15	13	15	15
F.proliferatum	15	15	15	15	15	14
B.bassiana	15	15	0	all the adults are dead
B.bassiana	15	15	0	after 5 days
B.bassiana	15	15	0
B.bassiana	15	15	0
B.bassiana	15	15	0

## Sheet: percentage
2014_02_17 data		Contaminated	Percent	Contaminated	Percent	Contaminated	Percent	Contaminated	Percent	Contaminated	Percent
Fusarium species	Testgrains	1day	1day	5days	5days	10days	10days	15days	15days	20days	20days
Negative	15	1	0.0666667	0	0	0	0	1	0.0666667	0	0
Negative	15	0	0	1	0.0666667	1	0.0666667	0	0	0	0
Negative	15	1	0.0666667	0	0	1	0.0666667	0	0	1	0.0666667
Negative	15	1	0.0666667	0	0	2	0.133333	1	0.0666667	0	0
Negative	15	0	0	1	0.0666667	0	0	0	0	0	0
F.avenaceum	15	14	0.933333	3	0.2	0	0	0	0	0	0
F.avenaceum	15	15	1	1	0.0666667	0	0	0	0	0	0
F.avenaceum	15	14	0.933333	2	0.133333	1	0.0666667	0	0	0	0
F.avenaceum	15	13	0.866667	1	0.0666667	1	0.0666667	1	0.0666667	0	0
F.avenaceum	15	15	1	2	0.133333	0	0	1	0.0666667	0	0
F.culmorum	15	15	1	14	0.933333	12	0.8	10	0.666667	6	0.4
F.culmorum	15	15	1	15	1	13	0.866667	8	0.533333	5	0.333333
F.culmorum	15	15	1	15	1	11	0.733333	9	0.6	7	0.466667
F.culmorum	15	15	1	15	1	13	0.866667	11	0.733333	6	0.4
F.culmorum	15	15	1	13	0.866667	10	0.666667	9	0.6	6	0.4
F.poae	15	8	0.533333	2	0.133333	0	0	1	0.0666667	0	0
F.poae	15	10	0.666667	1	0.0666667	0	0	0	0	0	0
F.poae	15	7	0.466667	2	0.133333	1	0.0666667	0	0	0	0
F.poae	15	9	0.6	2	0.133333	3	0.2	0	0	0	0
F.poae	15	8	0.533333	3	0.2	1	0.0666667	0	0	1	0.0666667
F.proliferatum	15	15	1	15	1	15	1	15	1	15	1
F.proliferatum	15	15	1	15	1	14	0.933333	15	1	14	0.933333
F.proliferatum	15	15	1	15	1	15	1	15	1	15	1
F.proliferatum	15	15	1	15	1	13	0.866667	15	1	15	1
F.proliferatum	15	15	1	15	1	15	1	15	1	14	0.933333
B.bassiana	15	15	1		0		0		0		0
B.bassiana	15	15	1		0		0		0		0
B.bassiana	15	15	1		0		0		0		0
B.bassiana	15	15	1		0		0		0		0
B.bassiana	15	15	1		0		0		0		0
F.poae UV	15	13	0.866667	2	0.133333	1	0.0666667	0	0	0	0
F.poae UV	15	11	0.733333	2	0.133333	0	0	0	0	0	0
F.poae UV	15	12	0.8	2	0.133333	1	0.0666667	0	0	0	0
F.poae UV	15	10	0.666667	5	0.333333	2	0.133333	1	0.0666667	0	0
F.poae UV	15	13	0.866667	2	0.133333	1	0.0666667	1	0.0666667	0	0
