# Supplementary material for: Dissemination of Fusarium proliferatum by mealworm beetle Tenebrio molitor
Source: PLoS One. 2018 Sep 27;13(9):e0204602. doi: 10.1371/journal.pone.0204602 (PMC6160125; doi:10.1371/journal.pone.0204602)
Supplement: S2 Table — (ZIP) [file pone.0204602.s002.zip › S2_Table/2014_07_03 contaminated grains.xlsx]

## Sheet: original
data on 2014_07_03		Contaminated grains	Contaminated grains	Contaminated grains	Contaminated grains	Contaminated grains
Fusarium species	Test grains	1day	5days	10days	15days	20days
Negative	15	0	0	0	0	0
Negative	15	0	0	0	0	0
Negative	15	0	0	1	0	0
Negative	15	0	0	0	0	0
Negative	15	0	0	0	0	0
F.avenaceum	15	15	1	0	0	0
F.avenaceum	15	15	3	1	0	0
F.avenaceum	15	14	2	0	0	0
F.avenaceum	15	9	5	1	1	0
F.avenaceum	15	13	5	0	0	0
F.culmorum	15	15	7	7	5	4
F.culmorum	15	15	13	10	8	5
F.culmorum	15	15	8	8	9	7
F.culmorum	15	15	10	9	7	4
F.culmorum	15	15	11	8	9	6
F.poae	15	8	0	0	1	0
F.poae	15	7	2	0	0	0
F.poae	15	7	1	1	0	0
F.poae	15	5	0	3	0	0
F.poae	15	8	3	1	0	0
F.proliferatum	15	15	15	14	14	13
F.proliferatum	15	15	14	13	12	12
F.proliferatum	15	15	13	15	12	13
F.proliferatum	15	14	14	13	13	13
F.proliferatum	15	15	13	14	13	14
B.bassiana	15	15	0	all the adults are dead
B.bassiana	15	15	0	Within 10 days
B.bassiana	15	15	0
B.bassiana	15	15	0
B.bassiana	15	15	0

## Sheet: percentage
data on 2014_07_03		Contaminated	Percentage	Contaminated	Percentage	Contaminated	Percentage	Contaminated	Percentage		Percentage
Fusarium species	Test kernels	1day	1day	5days	5days	10days	10days	15days	15days	20days	20days
Negative	15	0	0	0	0	0	0	0	0	0	0
Negative	15	0	0	0	0	0	0	0	0	0	0
Negative	15	0	0	0	0	1	0.0666667	0	0	0	0
Negative	15	0	0	0	0	0	0	0	0	0	0
Negative	15	0	0	0	0	0	0	0	0	0	0
F.avenaceum	15	15	1	1	0.0666667	0	0	0	0	0	0
F.avenaceum	15	15	1	3	0.2	1	0.0666667	0	0	0	0
F.avenaceum	15	14	0.933333	2	0.133333	0	0	0	0	0	0
F.avenaceum	15	9	0.6	5	0.333333	1	0.0666667	1	0.0666667	0	0
F.avenaceum	15	13	0.866667	5	0.333333	0	0	0	0	0	0
F.culmorum	15	15	1	7	0.466667	7	0.466667	5	0.333333	4	0.266667
F.culmorum	15	15	1	13	0.866667	10	0.666667	8	0.533333	5	0.333333
F.culmorum	15	15	1	8	0.533333	8	0.533333	9	0.6	7	0.466667
F.culmorum	15	15	1	10	0.666667	9	0.6	7	0.466667	4	0.266667
F.culmorum	15	15	1	11	0.733333	8	0.533333	9	0.6	6	0.4
F.poae	15	8	0.533333	0	0	0	0	1	0.0666667	0	0
F.poae	15	7	0.466667	2	0.133333	0	0	0	0	0	0
F.poae	15	7	0.466667	1	0.0666667	1	0.0666667	0	0	0	0
F.poae	15	5	0.333333	0	0	3	0.2	0	0	0	0
F.poae	15	8	0.533333	3	0.2	1	0.0666667	0	0	0	0
F.proliferatum	15	15	1	15	1	14	0.933333	14	0.933333	13	0.866667
F.proliferatum	15	15	1	14	0.933333	13	0.866667	12	0.8	12	0.8
F.proliferatum	15	15	1	13	0.866667	15	1	12	0.8	13	0.866667
F.proliferatum	15	14	0.933333	14	0.933333	13	0.866667	13	0.866667	13	0.866667
F.proliferatum	15	15	1	13	0.866667	14	0.933333	13	0.866667	14	0.933333
B.bassiana	15	15	1	0	0	all the adults are dead	#VALUE!		0		0
B.bassiana	15	15	1	0	0	after 5 days	#VALUE!		0		0
B.bassiana	15	15	1	0	0		0		0		0
B.bassiana	15	15	1	0	0		0		0		0
B.bassiana	15	15	1	0	0		0		0		0
